# Supplementary material for: Sox9+ messenger cells orchestrate large-scale skeletal regeneration in the mammalian rib
Source: eLife. 2019 Apr 15;8:e40715. doi: 10.7554/eLife.40715 (PMC6464605; doi:10.7554/eLife.40715)
Supplement: Figure 4—source data 1. — Data collected for the quantification of Safranin O shown in Figure 4A. [file elife-40715-fig4-data1.xlsx]

## Sheet: Sheet1
	Safranin O Quantification
	Experimental group	DPR	Sample #	Area	Area normalized to average of control
	control	10	922.19	2.801	1.55914
	control	10	1194.12	0.554	0.308377
	control	10	1226.5	1.921	1.0693
	control	10	1308.2	1.91	1.06318
	Sox9-post KO	10	765.18	0.097	0.0539939
	Sox9-post KO	10	1090.9	0.135	0.0751461
	Sox9-post KO	10	1108.12	0.055	0.0306151
	Sox9-post KO	10	1133.13	0.183	0.101865
	Sox9-post KO	10	1128.7	0.025	0.0139159
	Sox9-post KO	10	1192.4	0.041	0.0228222
	Sox9-pre KO	10	1193.16	0.127	0.070693
	Sox9-pre KO	10	1215.11	0.167	0.0929585
	Sox9-pre KO	10	1216.9	0.01	0.00556638
	Sox9-pre KO	10	1291.6	0.174	0.096855
	Sox9-pre KO	10	1358.13	0.067	0.0372947
	Sox9-pre KO	10	1241.19	0.097	0.0539939
	control	7	1374.12	0.215	0.585831
	control	7	1360.19	0.413	1.12534
	control	7	4602.5	0.473	1.28883
	Sox9-post KO	7	1042.11	0.014	0.0381471
	Sox9-post KO	7	1089.6	0.044	0.119891
	Sox9-post KO	7	1126.3	0.018	0.0490463
	Sox9-post KO	7	1179.5	0	0
	Sox9-post KO	7	937.7	0.006	0.0163488
	Sox9-pre KO	7	1115.7	0	0
	Sox9-pre KO	7	1118.8	0.004	0.0108992
	Sox9-pre KO	7	1119.9	0.024	0.0653951
	Sox9-pre KO	7	1165.1	0.002	0.00544959
	Sox9-pre KO	7	1166.13	0.038	0.103542
	Sox9-pre KO	7	1219.15	0.018	0.0490463
		Control vs.	Control vs.	Post KO vs.
		Post KO	Pre KO	Pre KO
	p-value	0.0009	0.0003	0.8649
	7 dpr
	Standard error	0.051	0.052	0.01
	7 dpr
	p-value	0.0043	0.0007	0.9696
	10 dpr
	Standard error	0.409	0.337	0.037
	10 dpr
