# Supplementary material for: Sox9+ messenger cells orchestrate large-scale skeletal regeneration in the mammalian rib
Source: eLife. 2019 Apr 15;8:e40715. doi: 10.7554/eLife.40715 (PMC6464605; doi:10.7554/eLife.40715)
Supplement: Figure 4—source data 2. — Data collected for the quantification of pHH3 shown in Figure 4C. [file elife-40715-fig4-data2.xlsx]

## Sheet: Sheet1
	pHH3 quatnification			Person A	Person A	Person B	Person B	Average ratio
				Image J, ROI defined	Image J, ROI defined	Image J, ROI defined	Image J, ROI defined
	Experimental Group	DPR	sample #	total cells (DAPI)	proliferation (+pHH3)	total cells (DAPI)	proliferation (+pHH3)
	control	7	1028.29	3887	46	3625	56	1.36413
	control	7	1015.12	3171	37	2810	35	1.20619
	control	7	1028.2	4462	79	4074	78	1.84254
	control	7	1227.6	4586	129	4541	110	2.61764
	control	7	896.17	5487	95	5322	150	2.27493
	control	7	895.2	4940	47	4284	96	1.59616
	Sox9-KO	7	1029.17	2735	49	2622	52	1.8874
	Sox9-KO	7	1042.1	3971	107	4114	103	2.59909
	Sox9-KO	7	1043.5	4022	58	3603	45	1.34551
	Sox9-KO	7	1166.6	5261	230	5158	228	4.39606
	Sox9-KO	7	1219.14	5607	136	4963	131	2.53254
	Sox9-KO	7	913.6	5256	39	5441	83	1.13373
	Sox9-KO	7	1026.4	4387	88	3569	37	1.52132
	control	10	830.2	2897	12	3088	11	0.38522
	control	10	1194.13	3464	43	3355	38	1.18699
	control	10	1226.23	5576	82	4409	56	1.37036
	control	10	1308.23	2576	35	5900	36	0.984433
	control	10	1337.14	3472	104	2608	13	1.74693
	Sox9-KO	10	1133.1	4061	82	3712	67	1.91208
	Sox9-KO	10	1193.8	3717	44	3397	38	1.15119
	Sox9-KO	10	1215.8	3291	78	2693	82	2.70752
	Sox9-KO	10	1216.6	4036	33	3989	31	0.797389
	Sox9-KO	10	1241.1	1948	44	1764	25	1.83798
		Average	SEM	p-value control vs KO
	7 dpr	1.82	0.222	0.46
	7 dpr KO	2.2	0.423
	10 dpr	1.13	0.226	0.21
	10 dpr KO	1.68	0.331
