# Supplementary material for: Sox9+ messenger cells orchestrate large-scale skeletal regeneration in the mammalian rib
Source: eLife. 2019 Apr 15;8:e40715. doi: 10.7554/eLife.40715 (PMC6464605; doi:10.7554/eLife.40715)
Supplement: Figure 4—source data 3. — Data collected for the quantification of TUNEL positivity shown in Figure 4D. [file elife-40715-fig4-data3.xlsx]

## Sheet: Sheet1
					Person A	Person A	Person B	Person B	Average ratio
		TUNEL			Photoshop, ROI defined	Photoshop, ROI defined	Photoshop, ROI defined	Photoshop, ROI defined
		Experimental Group	DPR	sample	total pixels	cell death (tunel)	total pixels	cell death (tunel)
		control	7	896.26	202752	935	186704	571	0.00383493
		control	7	1227.1	213055	703	57516	200	0.00338846
		control	7	1015.4	194033	1239	206393	412	0.00419085
		control	7	1028.27	218681	3693	221043	1630	0.0121309
		Sox9-KO	7	1042.6	182327	866	179985	246	0.00305824
		Sox9-KO	7	1043.2	201862	1765	201448	335	0.00520328
		Sox9-KO	7	1132.16	207902	1166	190788	152	0.00320255
		Sox9-KO	7	1207.9	132294	1127	146529	112	0.00464163
		Sox9-KO	7	937.18	132239	588	129235	417	0.00383659
		Sox9-KO	7	937.18	144288	368	147117	271	0.00219626
		control	10	830.2	79171	1328	76172	1625	0.0190536
		control	10	1308.25	95680	2005	101226	811	0.0144835
		control	10	1014.7	65238	4473	271801	1364	0.0367914
		Sox9-KO	10	1044.14	57014	2827	62140	829	0.0314626
		Sox9-KO	10	1133.7	237233	985	236340	292	0.00269377
		Sox9-KO	10	1193.11	244614	453	207866	114	0.00120016
		Sox9-KO	10	1291.1	63498	1233	66651	343	0.0122821
		Sox9-KO	10	765.11	133270	913	182034	981	0.00611993
		Sox9-KO	10	938.9	214336	2655	222257	467	0.00724413
			Average	SEM	p-value control vs KO
		7 dpr	0.0059	0.0021	0.243
		7 dpr KO	0.0037	0.0005
		10 dpr	0.0234	0.0068	0.141
		10 dpr KO	0.0102	0.0045
