# Supplementary material for: Sox9+ messenger cells orchestrate large-scale skeletal regeneration in the mammalian rib
Source: eLife. 2019 Apr 15;8:e40715. doi: 10.7554/eLife.40715 (PMC6464605; doi:10.7554/eLife.40715)
Supplement: Figure 4—figure supplement 1—source data 1. — Data collected for the quantification of cells that are tdTomato+ shown in Figure 4—figure supplement 1B. [file elife-40715-fig4-figsupp1-data1.xlsx]

## Sheet: Sheet1
		Experimental Group	DPR	sample #	tdTomato+	DAPI	% tdTomato
		Sox9-Pre Control	10	1226	960	3701	25.9389
		Sox9-Pre Control	10	1156	593	2591	22.8869
		Sox9-Pre Control	10	1155	786	4016	19.5717
		Sox9-Pre Control	10	943	889	4062	21.8858
		Sox9-Pre KO	10	1241	635	3220	19.7205
		Sox9-Pre KO	10	1216	798	3777	21.1279
		Sox9-Pre KO	10	1215	740	3533	20.9454
		Sox9-Post control	10	1083	3264	3631	89.8926
		Sox9-Post control	10	770	3506	4156	84.36
		Sox9-Post control	10	780	2852	3468	82.2376
		Sox9-Post KO	10	1170	4121	4427	93.0879
		Sox9-Post KO	10	1133	3278	3714	88.2606
		Sox9-Post KO	10	1097	2198	2757	79.7243
