# Supplementary material for: Sox9+ messenger cells orchestrate large-scale skeletal regeneration in the mammalian rib
Source: eLife. 2019 Apr 15;8:e40715. doi: 10.7554/eLife.40715 (PMC6464605; doi:10.7554/eLife.40715)
Supplement: Figure 5—source data 1. — Data collected for the quantification of bone shown in Figure 5B. [file elife-40715-fig5-data1.xlsx]

## Sheet: Sheet1
		Bone quantification
		Experimental Group	DPR	sample #	Total Area	Bone	Ratio	Ratio normalized to control average
		control	10	772	11.122	0.68	0.0611401	0.666273
		control	10	830	11.125	1.26	0.113258	1.23423
		control	10	1014	11.295	1.23	0.108898	1.18671
		control	10	1083	11.127	0.994	0.0893323	0.973497
		control	10	1194	11.254	0.833	0.0740181	0.806612
		control	10	1226	11.318	1.234	0.10903	1.18815
		control	10	1308.16	11.203	0.971	0.0866732	0.944521
		Sox9-post KO	10	765	11.213	0.374	0.0333541	0.363476
		Sox9-post KO	10	938	11.036	0.476	0.0431316	0.470026
		Sox9-post KO	10	1128	11.15	0.145	0.0130045	0.141716
		Sox9-post KO	10	1133	11.137	0.309	0.0277454	0.302355
		Sox9-post KO	10	1140	11.3	0.289	0.0255752	0.278706
		Sox9-post KO	10	1191	11.273	0.209	0.0185399	0.202038
		Sox9-pre KO	10	1193	11.215	0.123	0.0109675	0.119518
		Sox9-pre KO	10	1215	11.184	0.323	0.0288805	0.314725
		Sox9-pre KO	10	1216	11.223	0.018	0.00160385	0.0174779
		Sox9-pre KO	10	1116.7	11.156	0.352	0.0315525	0.343843
		Sox9-pre KO	10	1172	11.162	0.256	0.022935	0.249933
		Sox9-pre KO	10	1241	11.072	0.187	0.0168895	0.184053
		Sox9-pre KO	10	1292	11.201	0.496	0.0442818	0.48256
		control	14	674	11.352	2.64	0.232558	0.920018
		control	14	831	11.167	3.6	0.322378	1.27535
		control	14	861	11.341	2.65	0.233665	0.924399
		control	14	1154	11.231	3.063	0.272727	1.07893
		control	14	1338.15	11.098	2.29	0.206343	0.816311
		control	14	1157	11.286	2.81	0.248981	0.984988
		Sox9-post KO	14	1036	11.182	0.549	0.0490968	0.194231
		Sox9-post KO	14	1088	11.317	1.481	0.130865	0.517712
		Sox9-post KO	14	1121	11.178	1.009	0.0902666	0.357102
		Sox9-post KO	14	1129	11.025	1.101	0.0998639	0.39507
		Sox9-post KO	14	1134	11.148	1.225	0.109885	0.434714
		Sox9-post KO	14	1141	11.116	0.596	0.0536164	0.212111
		Sox9-post KO	14	1180	11.044	0.787	0.0712604	0.281912
		Sox9-pre KO	14	1220	11.093	1.365	0.123051	0.486798
		Sox9-pre KO	14	1221	11.176	0.533	0.0476915	0.188671
		Sox9-pre KO	14	1331.7	11.295	0.51	0.0451527	0.178628
		Sox9-pre KO	14	1109	11.266	0.771	0.068436	0.270738
		Sox9-pre KO	14	1164	11.083	0.906	0.0817468	0.323397
			Control vs.	Control vs.	Post KO vs.
			Post KO	Pre KO	Pre KO
		p-value	0.0001	0.0001	0.5413
		10 dpr
		Standard error	0.009	0.009	0.007
		10 dpr
		p-value	0.0001	0.0001	0.4802
		14 dpr
		Standard error	0.337	0.022	0.018
		14 dpr
